# Supplementary material for: A Tube Furnace Design for the Oxygen Annealing of a REBCO Superconducting Joint
Source: Materials (Basel). 2025 Jun 27;18(13):3053. doi: 10.3390/ma18133053 (PMC12251506; doi:10.3390/ma18133053)
Supplement: Supplementary file 1 [file materials-18-03053-s001.zip]

Archive with 1 entries (1 files):
- materials-3633858-supplementary.mph
